# Supplementary material for: Impact of Chitosan-Based Foliar Application on the Phytochemical Content and the Antioxidant Activity in Hemp (Cannabis sativa L.) Inflorescences
Source: Plants (Basel). 2023 Oct 26;12(21):3692. doi: 10.3390/plants12213692 (PMC10648115; doi:10.3390/plants12213692)
Supplement: Supplementary file 1 [file plants-12-03692-s001.zip]

Archive with 1 entries (1 files):
- plants-2662879-supplementary.pdf
